# Supplementary material for: Phage Treatment Trial to Eradicate LA-MRSA from Healthy Carrier Pigs
Source: Viruses. 2021 Sep 22;13(10):1888. doi: 10.3390/v13101888 (PMC8539482; doi:10.3390/v13101888)
Supplement: Supplementary file 1 [file viruses-13-01888-s001.zip › Table S1.xlsx]

## Sheet: Sheet1
Strain #	Strain name	fPfSau02	fPfSau03	fPfSau04	fRuSau02	mEBHT
6340	1A1	+	+	+	+	+
6341	1A1MH	+	+	+	+	+
6342	1B1MH	+	+	-	+	+
6343	1A2	+	+	+	+	+
6344	1B2	+	+	+	+	+
6345	1A2MH	+	+	+	+	+
6346	1B2MH	+	+	+	+	+
6347	1A3	+	+	+	+	+
6348	1A3MH	+	+	+	+	+
6349	2A1	+	+	+	+	+
6350	2B1	+	+	+	-	+
6351	2A1MH	+	+	+	+	+
6352	2B1MH	+	+	+	+	+
6353	2A2	+	+	+	+	+
6354	2A2MH	+	+	+	+	+
6355	2A3	+	+	+	+	+
6356	2A3MH	+	+	+	+	+
6357	2B3MH	+	+	+	-	+
6358	3A1MH	+	+	+	-	+
6359	3B1	+	+	+	+	+
6360	3B1MH	+	+	+	-	-
6361	3A2	+	+	+	+	+
6362	3A2MH	+	+	+	-	+
6363	3A3	+	+	+	-	+
6364	3B3	+	+	+	-	+
6365	3A3MH	+	+	+	-	+
6366	3B3MH	+	+	+	-	+
6367	4A1	+	+	+	-	+/-
6368	4B1	+	+	+	-	+
6369	4A1MH	+	+	+	-	+
6370	4A2	+	+	+	+	+
6371	4B2	+	+	+	-	+
6372	4A2MH	+	+	+	-	+
6373	4B2MH	+	+	+	-	+
6374	4B3	+	+	+	-	+
6375	4A3MH	+	+	+	-	+
6376	4B3MH	+	+	+	-	+
6377	5A1	+	+	+	-	+
6378	5A1MH	+	+	+	-	+
6379	5B1MH	+	+	+	-	+
6380	5A2	+	+	+	+	+
6381	5A2MH	+	+	+	-	+
6382	5B2MH	+	+	+	+	+
6383	5A3	+	+	+	-	+/-
6384	5A3MH	+	+	+	-	+
6385	5B3MH	+	+	+	+	+
6386	6A1MH	+	+	+	-	+
6387	6B1MH	+	+	+	-	+
6388	7A2	+	+	+	-	+
6389	6B2	+	+	+	-	+
6390	6A2MH	+	+	+	+	+
6391	6B2MH	+	+	+	-	+
6392	6A3	+	+	+	-	+
6393	6B3	+	+	+	-	+
6394	6A3MH	+	+	+	-	+
6395	6B3MH	+	+	+	-	+
6396	7A1	+	+	+	+/-	+
6397	7A1MH	+	+	+	-	+
6398	7A2MH	-	-	-	+/-	+
6399	7B2MH	+	+	+	-	+
6400	7A3	+	+	+	-	+
6401	7A3MH	+	+	+	+	+
6402	7B3MH	+	+	+	-	+
6403	8B1	+	+	+	+	+
6404	8A1MH	+	+	+	+	+
6405	8B1MH	+	+	+/-	+	+
6406	8A2	+	+	+	+	+/-
6407	8B2	+	+	-	+	+
6408	8A2MH	+	+	+	+	+
6409	8B2MH	+	+	+/-	+	+
6410	8B3	+	+	+/-	+	+
6411	8A3MH	+	+	+/-	+	+
6413	9A1MH	+	+	+	+	+/-
6414	9B1MH	+	+	+	+	+/-
6415	9A2	+	+	+	+	+
6416	9A2MH	+	+	+	+	+/-
6417	9A3	+	+	+	+/-	+/-
6418	9A3MH	+	+	+	+	+/-
6419	9B3MH	+	+	+	+	+
6420	10A1	+	+	+	+	+
6421	10B1MH	+	+	+	+	+
6422	10B2MH	+	+	+	+	+
6425	10A1MH	+	+	+	+	+/-
6426	10A3	+	+	+	+	+
6427	10A3MH	+	+	+	+/-	+
6428	10B3MH	+	+	+	+	+/-
6430	12B2	+	+	+	+	+
6431	13A2MH	+	+	+	+/-	+
6432	18B2	+	+	+	+/-	+
6433	19A2	+	+	+	+	+
6434	20B2	+	+	+	+	+
6435	20A2MH	+	+	+	+	+/-
+	Clear infection
+/-	Weak infection
-	No infection / very weak infection
