# Supplementary material for: Phage Treatment Trial to Eradicate LA-MRSA from Healthy Carrier Pigs
Source: Viruses. 2021 Sep 22;13(10):1888. doi: 10.3390/v13101888 (PMC8539482; doi:10.3390/v13101888)
Supplement: Supplementary file 1 [file viruses-13-01888-s001.zip › Table S2.xlsx]

## Sheet: Sheet1
	Strain	Group	Day	mEBHT	fRuSau02	fPfSau02	HFC-SA1		Strain	Group	Day	mEBHT	fRuSau02	fPfSau02	HFC-SA1
	F6A1	Control	28	+	+/-	+	+		F5B1	Phage	28	+	+/-	+	+
	F6B1	Control	28	+	+/-	+	+		F13A1	Phage	28	+	+/-	+	+
	F7A1	Control	28	+	+/-	+	+		F15A1	Phage	28	+	+/-	+	+
	F8B1	Control	28	+	+/-	+	+		F15A1II	Phage	28	+	+/-	+	+
	F12A1	Control	28	+	+/-	+	+		F15A1III	Phage	28	+	+/-	+	+
	F12A1II	Control	28	+	+/-	+	+		F22A1	Phage	28	+	+	+	+
	F16A1	Control	28	+	+/-	+	+		F22B1	Phage	28	+	+/-	+	+
	F16A1II	Control	28	+	+/-	+	+		F30B1	Phage	28	+	+/-	+	+
	F18A1	Control	28	+	+/-	+	+		F33A1	Phage	28	+	+/-	+	+
	F18A1II	Control	28	+	+/-	+	+		F9B1MH	Phage	28	+	+/-	+	+
	F18A1III	Control	28	+	+/-	+	+		F11B1MH	Phage	28	+	+	+	+
	F6A1MH	Control	28	+	+/-	+	+		F22A1MH	Phage	28	+	+/-	+	+
	F7A1MH	Control	28	+	+	+	+		F32B1MH	Phage	28	+	+/-	+	+
	F8B1MH	Control	28	+	+/-	+	+		F33B1MH	Phage	28	+	+/-	+	+
	F12A1MH	Control	28	+	+/-	+	+		F5A2	Phage	29	-	+	+	+
	F8B2	Control	29	+	+/-	+	+		F5B2	Phage	29	+	+	+	+
	F8B2II	Control	29	+	+/-	+	+		F11A2	Phage	29	+	+/-	+	+
	F8B2III	Control	29	+	+/-	+	+		F11A2II	Phage	29	+	+/-	+	+
	F12A2	Control	29	+	+	+	+		F11A2III	Phage	29	+	+/-	+	+
	F18A2	Control	29	+	+/-	+	+		F30A2	Phage	29	+	+/-	+	+
	F18A2II	Control	29	+	+/-	+	+		F30A2II	Phage	29	+	+/-	+	+
	F18A2III	Control	29	+	+/-	+	+		F30B2	Phage	29	+	+	+	+
	F28A2	Control	29	+	+/-	+	+		F33B2	Phage	29	+	+/-	+	+
	F28A2II	Control	29	+	+/-	+	+		F5B2MH	Phage	29	+	+/-	+	+
	F28A2III	Control	29	+	+/-	+	+		F11B2MH	Phage	29	+	+/-	+	+
	F18B2MH	Control	29	+	+/-	+	+		F13B2MH	Phage	29	+	+	+	+
	F23A2MH	Control	29	+	+/-	+	+		F15B2MH	Phage	29	+	+	+	+
	F23B2MH	Control	29	+	+/-	+	+		F30A2MH	Phage	29	+	+/-	+	+
	F28A2MH	Control	29	+	+/-	+	+		F30B2MH	Phage	29	+	+	+	+
	F6A3	Control	31	+	+	+	+		F31B2MH	Phage	29	+	+/-	+	+
	F6A3II	Control	31	+	+	+	+		F5A3	Phage	31	+	+	+	+
	F6A3III	Control	31	+	+	+	+		F5A3II	Phage	31	+	+/-	+	+
	F6B3	Control	31	+	+/-	+	+		F5A3III	Phage	31	+	+/-	+	+
	F8A3	Control	31	+	+/-	+	+		F5B3	Phage	31	+	+/-	+	+
	F8A3II	Control	31	+	+/-	+	+		F9A3	Phage	31	+	+/-	+	+
	F8A3III	Control	31	+	+/-	+	+		F9A3II	Phage	31	+	+/-	+	+
	F16A3	Control	31	+	+/-	+	+		F9A3III	Phage	31	+	+/-	+	+
	F16B3	Control	31	-	+/-	+	+/-		F9B3	Phage	31	+	+/-	+	+
	F18A3	Control	31	-	+/-	+	+/-		F9B3II	Phage	31	+	+/-	+	+
	F19B3	Control	31	-	+/-	+	+/-		F9B3III	Phage	31	+	+/-	+	+
	F23A3	Control	31	+	+	+	+		F11A3	Phage	31	-	+/-	+/-	+/-
	F23A3II	Control	31	+	+	+	+		F11A3II	Phage	31	-	+/-	+	+
	F23A3III	Control	31	+	+	+	+		F11A3III	Phage	31	+	+/-	+	+
	F23B3	Control	31	+	+/-	+	+		F11B3	Phage	31	-	+/-	+/-	+/-
	F30B3	Control	31	-	+/-	+/-	+/-		F11B3II	Phage	31	-	+	+	+
	F18A3MH	Control	31	-	+/-	+	+		F13A3	Phage	31	-	+	+	+
	F18B3MH	Control	31	+	+/-	+	+		F13A3II	Phage	31	+	+	+	+
	F6B4I	Control	33	-	+/-	+/-	+/-		F15A3	Phage	31	+	+	+	+
	F6B4II	Control	33	-	+/-	+/-	+/-		F15B3	Phage	31	-	+/-	+/-	+/-
	F6B4III	Control	33	+	+	+	+		F22A3	Phage	31	-	+/-	+/-	+/-
	F8A4I	Control	33	+	+/-	+	+		F22A3II	Phage	31	-	+/-	+/-	+/-
	F8A4II	Control	33	+	+/-	+	+		F31A3II	Phage	31	-	+/-	+	+/-
	F16A4	Control	33	+	+	+	+		F31A3III	Phage	31	-	+/-	+	+/-
	F16B4I	Control	33	+	+	+	+		F32A3	Phage	31	-	+/-	+	+/-
	F16B4II	Control	33	-	+	+	+		F32A3II	Phage	31	+	+/-	+	+
	F18B4	Control	33	-	+/-	+	+		F33A3	Phage	31	-	+	+	+
	F23A4I	Control	33	-	+/-	+	+		F33A3II	Phage	31	+	+/-	+	+
	F23A4II	Control	33	+	+/-	+	+		F5A3MH	Phage	31	-	+/-	+/-	+/-
	F23A4III	Control	33	+	+/-	+	+		F9A3MH	Phage	31	-	+/-	+/-	+/-
	F6B4MH	Control	33	+	+/-	+	+		F9B3MH	Phage	31	-	+/-	+/-	+/-
	F7A4MH	Control	33	-	+/-	+	+/-		F13A3MH	Phage	31	+	+	+	+
	F8B4MH	Control	33	+	+/-	+	+		F11A4	Phage	33	+	+	+	+
	F12A4MH	Control	33	-	+/-	+	+		F11A42	Phage	33	+	+/-	+	+
	F16B4MH	Control	33	+	+/-	+	+		F11B4	Phage	33	+	+	+	+
	F18B4MH	Control	33	+	+/-	+	+		F11B4II	Phage	33	+	+/-	+	+
	F23A4MH	Control	33	-	+/-	+	+		F11B4III	Phage	33	+	+	+	+
	F12A5	Control	37	+	+/-	+	+		F13A4	Phage	33	+/-	+/-	+	+
	F12A5II	Control	37	+	+/-	+	+		F30A4	Phage	33	+	+	+	+
	F12A5III	Control	37	-	+/-	+	+		F30A4II	Phage	33	+	+	+	+
	F19A5	Control	37	-	+/-	+	+		F33A4	Phage	33	+	+/-	+	+
	F23A5	Control	37	+	+/-	+	+		F9B4MH	Phage	33	-	+	+	+
	F23B5	Control	37	+	+/-	+	+		F11B4MH	Phage	33	+	+	+	+
	F23B5II	Control	37	+	+/-	+	+		F15B4MH	Phage	33	+/-	+/-	+	+
	F23B5III	Control	37	+	+/-	+	+		F5A5	Phage	37	-	+/-	+	+
	F7A5MH	Control	37	+	+	+	+		F9A5	Phage	37	+	+/-	+	+
	F8A5MH	Control	37	-	+/-	+	+/-		F13A5	Phage	37	-	+/-	+	+/-
	F8B5MH	Control	37	-	+/-	+	+/-		F15B5	Phage	37	+	+/-	+	+
	F12A5MH	Control	37	+	+/-	+/-	+		F31A5	Phage	37	+	+	+	+
	F16B5MH	Control	37	-	+/-	+/-	+/-		F31B5	Phage	37	-	+/-	+	+
	F18A5MH	Control	37	+	+/-	+	+		F32A5	Phage	37	+	+	+	+
	F18B5MH	Control	37	+	+/-	+	+		F5A5MH	Phage	37	+	+	+	+
	F19A5MH	Control	37	-	+	+	+		F5B5MH	Phage	37	+	+/-	+	+
	F23B5MH	Control	37	+	+/-	+	+		F9A5MH	Phage	37	+	+	+	+
	F28B5MH	Control	37	+	+/-	+/-	+		F9B5MH	Phage	37	-	+/-	+	+
	F6B6	Control	42	+	+/-	+	+		F11A5MH	Phage	37	+	+	+/-	+
	F12B6	Control	42	-	+/-	+	+/-		F11B5MH	Phage	37	-	+/-	+/-	+/-
	F12B6II	Control	42	-	+/-	+	+/-		F13A5MH	Phage	37	-	+/-	+/-	+/-
	F16B6	Control	42	-	+/-	+/-	+/-		F13B5MH	Phage	37	+	+	+	+
	F23B6	Control	42	+	+/-	+	+		F15A5MH	Phage	37	+	+	+	+
	F23B6II	Control	42	+	+/-	+	+		F15B5MH	Phage	37	-	+	+	+
	F23B6III	Control	42	+	+/-	+	+		F22A5MH	Phage	37	-	+/-	+/-	+/-
	F6B6MH	Control	42	-	+/-	+/-	+/-		F30B5MH	Phage	37	+	+/-	+	+
	F7A6MH	Control	42	-	+/-	+/-	+/-		F9B6	Phage	42	-	+/-	+	+
	F7B6MH	Control	42	+	+/-	+	+		F9B6II	Phage	42	+	+	+	+
	F12B6MH	Control	42	-	+/-	+/-	+/-		F9B6III	Phage	42	+	+/-	+	+
	F16B6MH	Control	42	-	+/-	+/-	+/-		F11B6	Phage	42	+	+/-	+	+
	F18A6MH	Control	42	-	+/-	+/-	+/-		F11B6II	Phage	42	+	+	+	+
	F23B6MH	Control	42	+	+/-	+	+		F13B6	Phage	42	+	+/-	+/-	+
	F28A6MH	Control	42	+	+/-	+	+		F15A6	Phage	42	+	+	+	+
	F6B7	Control	49	-	+/-	+	+/-		F32A6	Phage	42	+	+/-	+/-	+
	F6B7II	Control	49	+	+/-	+	+		F33A6	Phage	42	+	+	+	+
	F6B7III	Control	49	+	+/-	+	+		F33A6II	Phage	42	+	+	+	+
	F16A7	Control	49	+	+	+	+		F33A6III	Phage	42	+	+	+	+
	F18B7	Control	49	-	+/-	+	+/-		F9A6MH	Phage	42	+	+/-	+	+
	F23B7	Control	49	+	+/-	+	+		F9B6MH	Phage	42	-	+	+	+
	F23B7II	Control	49	-	+/-	+	+		F11A6MH	Phage	42	-	+	+	+
	F6B7MH	Control	49	+	+	+	+		F11B6MH	Phage	42	-	+	+	+
	F7B7MH	Control	49	+	+	+	+		F13B6MH	Phage	42	+	+/-	+	+
	F8A7MH	Control	49	-	+/-	+	+		F15A6MH	Phage	42	+	+	+	+
	F23B7MH	Control	49	+	+/-	+	+		F30B6MH	Phage	42	+	+	+/-	+
									F33A6MH	Phage	42	+	+	+	+
									F33A6MH	Phage	42	+	+	+	+
	+	Clear infection							F33B6MH	Phage	42	+	+	+	+
	+/-	Weak infection							F5A7	Phage	49	+	+	+	+
	-	No infection / very weak infection							F5A7II	Phage	49	+	+/-	+	+
									F5A7III	Phage	49	+	+/-	+/-	+
									F5B7	Phage	49	-	+/-	+/-	+/-
									F5B7II	Phage	49	+	+	+	+
									F5B7III	Phage	49	+	+	+	+
									F9A7	Phage	49	-	+/-	+	+
									F9A7II	Phage	49	-	+/-	+	+
									F9A7III	Phage	49	+	+/-	+	+
									F9B7	Phage	49	+	+	+	+
									F9B7II	Phage	49	+	+/-	+	+
									F9B7III	Phage	49	-	+/-	+/-	+/-
									F11A7	Phage	49	+	+/-	+	+
									F11A7II	Phage	49	-	+/-	+	+/-
									F11A7III	Phage	49	+	+/-	+	+
									F11B7	Phage	49	-	+/-	+	+/-
									F11B7II	Phage	49	-	+/-	+	+/-
									F11B7III	Phage	49	-	+/-	+	+/-
									F13A7	Phage	49	-	+/-	+	+/-
									F13A7II	Phage	49	-	+/-	+	+/-
									F13A7III	Phage	49	-	+/-	+	+/-
									F13B7	Phage	49	-	+/-	+	+/-
									F13B7II	Phage	49	-	+/-	+	+/-
									F13B7III	Phage	49	-	+/-	+	+/-
									F15A7	Phage	49	+	+	+	+
									F15A7II	Phage	49	+	+	+	+
									F15A7III	Phage	49	+	+	+	+
									F15B7	Phage	49	+	+/-	-	+
									F15B7II	Phage	49	+	+	+	+
									F15B7III	Phage	49	+	+	+	+
									F22A7	Phage	49	-	+/-	+	+
									F22A7II	Phage	49	-	+/-	+	+
									F22A7III	Phage	49	+	+	+	+
									F30A7	Phage	49	-	+/-	+	+
									F30A7II	Phage	49	-	+/-	+	+
									F32A7	Phage	49	-	+/-	+	+
									F32A7II	Phage	49	-	+/-	+	+
									F32A7III	Phage	49	-	+	+	+
									F33A7	Phage	49	-	+	+	+
									F5A7MH	Phage	49	+	+/-	+	+
									F5A7MH2	Phage	49	+	+/-	+	+
									F5B7MH	Phage	49	+	+	+	+
									F9A7MH	Phage	49	-	+	+	+
									F11A7MH	Phage	49	-	+	+	+
									F11B7MH	Phage	49	+	+	+	+
									F15A7MH	Phage	49	+	+	+/-	+
									F15B7MH	Phage	49	+	+	+	+
									F22B7MH	Phage	49	+	+/-	+	+
									F30B7MH	Phage	49	-	+/-	+	+
									F31B7MH	Phage	49	-	+/-	+	+/-
									F32A7MH	Phage	49	-	+/-	+	+
									F32B7MH	Phage	49	+	+	+	+
									F33B7MH	Phage	49	+	+/-	+	+
